# Supplementary material for: Poly(vinyl butyral) Composites with Different Silicate or Silica Dispersions
Source: Polymers (Basel). 2026 Feb 13;18(4):476. doi: 10.3390/polym18040476 (PMC12944061; doi:10.3390/polym18040476)
Supplement: Supplementary file 1 [file polymers-18-00476-s001.zip]

Archive with 1 entries (1 files):
- polymers-4087032-supplementary.pdf
